# Supplementary material for: A recurrence model for non-puerperal mastitis patients based on machine learning
Source: PLoS One. 2025 Jan 16;20(1):e0315406. doi: 10.1371/journal.pone.0315406 (PMC11737717; doi:10.1371/journal.pone.0315406)
Supplement: S1 Data — (XLSX) [file pone.0315406.s002.xlsx]

## Sheet: 120 patients
age	ID	Group	Reproductive history	Bacterial infection	BMI	WBC	NE	LY	MO	EO	BA	RBC	HB	HCT	MCH	MCHC	MCV	RDW	PLT	PCT	MPV	PDW	NLR	PLR	CRP	TP	ALB	TPALB	FSH	LH	PRL	E2	T	FSH/LH	P	IGA	IGG	IGM	C3	C4	IL2	IL4	IL6	IL10	TNF-α	IFN-γ	CD4CD25%	Treg%	CD3CD45%
29	73581961	1	1	0	29.3878	10.1	8.4	1	0.6	0.09	0.01	4.57	136	39.2	29.8	348	85.8	12.4	203	0.188	9.3	16.5	8.4	203	31.5	69.8	40.3	1.73201	4.43	4.77	319.19	224.23	1.12	0.928721	0.35	2.02	12	3.7	1.3	0.17	1.2978	1.1203	11.7464	1.9066	1.0081	1.1465	2.5	5.1	77.04
32	74705449	1	1	0	22.5943	8.69	6.17	1.4	0.4	0.03	0.04	4.35	135	41.3	30.9	326	95	13.6	275.74	0.23569	8.5	17.8	4.67112	205.573	15.3265	75.2	45	1.67111	2.15	0.99	430.11	786.19	1.06	2.17172	53.74	2.36	16.8	1.63	0.58	0.13	1.83	1.93	2.56	2.63	2.02	1.55	5.8	14.2	85.85
29	74818074	0	1	0	24.8364	12.1	10.3	1.4	0.3	0.07	0.01	4.58	137	40.9	29.8	334	89.3	11.7	261	0.236	9	16.1	7.35714	186.429	13.1	71.7	43.7	1.64073	6.37	5.99	148.23	147.92	0.91	1.06344	0.86	3.35	16.37	2.03	1.08	0.24	1.3	2.1	2	1.76	0.88	1.49	4.3	8.3	81.83
32	75004010	1	1	0	33.5938	9.4	6.9	1.7	0.6	0.15	0.05	4.25	125	37.7	29.4	332	88.6	13.8	354	0.271	7.7	16.1	4.05882	208.235	18.5	64.5	36	1.79167	5.0297	3.9333	642.44	197.808	0.8937	1.27875	26.7396	1.95	14.3	0.88	1.08	0.37	1.83	1.93	16.67	3.01	1.18	1.26	2.8	6	80.78
33	73499844	1	1	0	23.2254	8.8	6.4	2	0.3	0.08	0.02	4.57	122	36.7	26.6	332	80.2	12.9	435	0.353	8.1	15.8	3.2	217.5	30.67	79.6	42.7	1.86417	5.11	43.88	454.04	561.05	1.28	0.116454	1.56	2.07	14.1	1.11	1.02	0.22	1.2797	1.2659	4.288	3.1495	1.2543	1.61	2	4.1	87.96
30	75133046	1	1	1	26.2227	12.3	8.2	3.3	0.8	0.06	0.02	3.93	121	35.6	30.8	340	90.7	12.5	275	0.238	8.7	16.6	2.48485	83.3333	10.5	65.3	37.6	1.7367	4.5383	5.9767	818.36	199.405	1.0834	0.759332	3.271	3.84	10.8	2.2	1.03	0.22	1.19	0.98	6.57	1.51	0.58	1.44	5	6.6	75.22
31	73494470	1	1	0	23.3242	14.9	12.9	1.1	0.8	0.1	0.01	4.01	111	36.6	27.7	331	83.6	12.3	377	0.436	11.6	15.8	11.7273	342.727	76.6	66.1	37.7	1.75332	3.28	0.66	730.28	135.98	0.94	4.9697	0.41	2.74	10.1	1.26	1.27	0.16	1.5151	0.9171	4.4802	2.21888	1.2185	1.182	3.4	4.5	61.74
38	75478341	1	1	0	23.728	11.3	9.2	1.2	0.8	0.06	0.03	3.95	107	33.2	27.1	323	84	12.9	245	0.224	9.1	16.7	7.66667	204.167	63.76	79.6	46.9	1.69723	6.7	7.62	1239.35	266.51	1.17	0.879265	0.46	4.95	14.94	1.28	1.43	0.44	1.33	0.52	7.52	2.19	2.93	7.51	3.24	10.69	78.53
31	74666078	1	1	1	27.2932	15.1	11	3.1	0.8	0.21	0.06	4.81	130	39.1	27.1	334	81.3	13.4	227	0.248	11	17	3.54839	73.2258	74.48	78.6	46.3	1.69762	6.32	3.61	732.82	167.93	1.06	1.75069	0.53	3.76	14.8	1.01	1.52	0.4	4.76	0.74	7.94	1.57	4.11	3.33	2.9	5.8	81.3
39	75289957	1	1	1	26.29	15.2	10.9	3.5	0.7	0.11	0.02	4.52	138	42.1	30.6	328	93.2	14	371	0.342	9.2	16.4	3.11429	106	33.33	75.718	42.664	1.77824	1.59	0.83	287.62	267.75	0.63	1.91566	50.91	2.1639	12.2013	1.5131	1.1575	0.2403	1.9248	1.3001	9.95	2.9773	1.4099	1.4291	3.2	4.4	91
24	72874710	0	1	0	24.5203	9.18	6.33	2.01	0.47	0.19	0.03	4.543	133.65	40.747	29.3	328	89.141	12.933	241.13	0.23232	10.3	16.5	3.17056	166.721	14.9594	69	42.6	1.61972	5.2121	6.8881	279.345	196.137	0.8414	0.756682	1.7521	0.89	8.98	1.83	1.19	0.18	1.69	1.49	4.39	1.62	1.27	1.17	2.6	8.8	78.81
32	92423049	1	1	1	21	7.3	5.8	1.2	0.3	0.06	0.01	4.5	130	39.2	28.9	332	87.1	12	298	0.347	11.6	16.5	4.83333	248.333	59.77	84.1	45.7	1.84026	2.84	4.15	418.55	1286.61	1.67	0.684337	56.16	5.15	14.7	1.88	1.22	0.34	1.6653	1.1066	9.5445	6.6466	1.0594	1.1842	2	5.3	79.8
27	75391399	0	1	0	23.6926	13.8	11.5	1.6	0.6	0.1	0.07	4.1	120	35.2	29.2	340	85.8	13.2	379	0.288	7.6	16.2	7.1875	236.875	75.2	68.1	40.4	1.68564	3.93	0.81	519	185.07	0.93	4.85185	0.87	2.09	9.37	2.04	1.51	0.29	1.349	1.0323	10.4211	2.2784	3.2968	3.2375	0.6	2.8	70.79
40	75383977	0	1	0	22.4913	9.08	6.23	1.8	0.7	0	0.03	3.88	131.91	40.075	24.5	328	79.426	15.3	250	0.244	9.8	16.7	2.24617	138.889	1.1	64.9	37.3	1.73995	2.27	0.69	394.45	682.21	0.83	3.28986	31.13	1.99	13.6	1.57	0.82	0.17	1.7133	1.5305	9.0476	1.8335	1.0931	1.2156	1.5	4.5	75.77
30	71393977	1	1	1	23.2335	8.3	5.8	1.6	0.7	0.17	0.02	3.87	111	33.8	28.6	328	87.4	12.7	321	0.244	7.6	16.5	3.625	200.625	133.08	75.4	39.4	1.91371	4.9219	4.516	730.134	158.412	1.0518	1.08988	18.1329	2.61	14	3.57	1.76	0.46	1.65	2.89	190.25	369.62	0.92	9.4	4.4	7	80.3
26	75253269	1	1	0	24.6418	7.4	5.1	1.6	0.6	0.07	0.04	3.74	117	34	31.3	345	90.7	13	255	0.254	10	16.6	3.1875	159.375	9.5	71.6	40.1	1.78554	4.6939	3.5404	469.015	193.276	1.0502	1.32581	2.8492	2.64	14.1	0.87	0.99	0.28	0.96	0.75	6.76	2.18	1.77	1.38	3	6	83.04
24	73177522	0	1	0	22.7947	11.1	9.1	1.4	0.5	0.04	0	4.09	135	38.9	32.9	346	95.1	11.5	236	0.198	8.4	15.8	6.5	168.571	1.8	70.3	42.8	1.64252	4.14	6.37	128.31	396.41	0.92	0.649922	14.87	1.91	10.4	0.74	1	0.47	1.6344	1.3091	51.0145	10.2444	2.6891	3.779	4.6	8.1	55.96
30	1259734	1	1	0	22.2656	8	5.8	1.4	0.8	0.07	0.02	3.73	115	33.1	30.8	346	88.8	13.3	393	0.293	7.5	15.9	4.14286	280.714	26	62.2	36.4	1.70879	5.4046	4.1246	607.541	191.626	0.8099	1.31033	27.5007	1.9	8.32	1.12	1.22	0.27	1.43	1.06	28.8	2.24	2.16	1.98	5.8	8.1	73.46
33	73832495	1	1	0	23.5139	9.2	6.2	2.1	0.7	0.12	0.04	3.77	106	32.3	28.1	328	85.6	15.8	316	0.223	7	15.5	2.95238	150.476	53.2	63.4	32.9	1.92705	1.29	0.75	470.44	467.67	0.59	1.72	24.84	1.75	12.2	1.76	1.23	0.21	0.56	1.53	12.82	1.9	1.32	0.89	3.2	5.8	76.74
26	74900691	0	1	0	24.1415	14.1	9.9	2.9	0.6	0.61	0.07	5	138	42	27	322	83.9	13.6	387	0.316	8.2	15.4	3.41379	133.448	5.96	70.7	40.5	1.74568	8.55	7.21	890.57	114.93	1.13	1.18585	0.38	4.09	15	1.59	1.4	0.4	1.69	1.38	5.15	2.21	1.18	1.12	2.4	7	79.56
32	72443375	1	1	1	29.6158	9.8	7.4	1.5	0.8	0.06	0.05	3.89	114	34.8	29.4	328	89.5	13.6	427	0.302	7.1	16.3	4.93333	284.667	62.4	65.1	36.7	1.77384	4.8785	4.6029	716.144	203.025	0.9986	1.05988	20.537	2.64	12.4	1.18	1.39	0.44	1.48	1.38	16.28	1.9	1.09	1.71	2.3467	5.6016	74.2056
33	74728694	1	1	0	21.49	10.2	7.7	1.7	0.7	0.1	0.02	4	126	37.1	31.4	339	92.8	12.2	222	0.244	11	16.2	4.52941	130.588	119.85	76.7	42.7	1.79625	4.44	4.06	342	259	0.81	1.0936	0.32	3.43	12.7	2.37	1.35	0.27	2.13	3.18	14.75	3.41	0.84	1.2	1.9	5.2	77.85
40	75839113	1	1	1	22.4323	8.1	6.2	1.4	0.5	0.01	0.04	3.75	121	34.6	32.2	348	91.7	13	229	0.191	8.3	17.5	4.42857	163.571	3.67	81.22	49.7	1.63421	5.67	2.95	397.43	316.43	1.2	1.92203	0.32	2.47	10.8	1.82	1.19	0.32	1.27	0.97	4.72	3.71	3.93	3.02	3.1	7.9	79.43
28	74657527	1	1	1	24.4646	8.2	5.9	1.6	0.4	0.21	0.04	4.31	132	40.1	30.8	330	93.2	12.9	279	0.204	7.3	16	3.6875	174.375	2.42	71.5	43.7	1.63616	2.71	2.16	347.83	161.21	0.92	1.25463	3.22	2.63	10.2	1.03	0.96	0.21	1.344	1.338	4.2945	5.7218	1.1447	1.0086	6.1	6.8	77.3
31	74741800	0	1	0	26.6728	8.4	4.4	3.5	0.5	0.02	0	5.24	118	35.4	22.6	335	78.663	16	350	0.275	7.9	15.4	1.25714	100	1.7	72.6	41.1	1.76642	3.77	4.06	431.99	168.51	0.79	0.928571	0.41	2.49	11.3	2.48	1.13	0.2	1.148	1.3344	3.7062	1.96109	1.2856	1.2126	3	5.6	77.3
38	75300808	0	1	0	25.8991	15.6	11.5	2.6	1.2	0.12	0.12	4.35	104	33.1	23.8	313	76.1	16.7	305	0.25	8.2	16.7	4.42308	117.308	11.87	70.9	37.4	1.89572	4.78	1.95	759.51	235.55	0.45	2.45128	0.32	3.14	11.9	1.22	1.05	0.26	0.86	1.06	19.35	3.86	0.83	0.99	1	1.73	81.41
32	71447017	1	1	0	22.0317	10.2	7.8	1.7	0.5	0.05	0.07	3.87	121	35.3	31.3	343	91.2	13.1	387	0.309	8	16.3	4.58824	227.647	5.14	71.3	44	1.62045	6.81	14.05	301.3	123.66	0.52	0.484698	2.42	2.98	12.79	0.86	1.46	0.371	1.19	0.98	7.98	1.51	0.99	1.13	1.9	4.6	75.67
25	72469428	0	0	0	24.11	7	4.6	2	0.2	0.16	0	4.92	118	36.6	24.1	324	78.991	15.236	340	0.309	9.1	15.8	2.3	170	5.6	81.3	42.6	1.90845	5.1684	5.8053	657.578	214.753	1.2889	0.89029	2.934	3.75	14.4	2.43	1.51	0.36	0.96	1.67	1.84	1.9	0.83	0.44	5.1	6.6	77.48
30	73454750	0	1	0	20.7031	10.8	9	1.1	0.5	0.17	0.02	4.3	119	35.1	27.7	328	84.4	12	250	0.264	10.6	16.3	8.18182	227.273	54.493	59.3	38.4	1.54427	7	5.9	416.79	180.52	0.99	1.18644	3.77	2.3532	11.9941	1.3656	1.1535	0.2319	1.5443	1.1916	4.3874	2.4841	1.0231	1.2058	2.2	4.5	78.44
28	74812325	1	1	1	24.4646	7.9	5.2	2	0.5	0.14	0.05	4.52	140	40.2	30.9	348	88.9	13	249	0.193	7.8	16.6	2.6	124.5	9.28	79.8	43.6	1.83028	1.34	2.05	449.93	711.67	1.4	0.653659	49.15	2.97	10.9	2.1	1.2	0.26	2.58	0.39	11.4	0.71	3.31	2.63	2.3038	5.4666	74.3287
33	75355992	1	1	1	27.968	15.1	11.9	1.9	1.1	0.11	0.02	4.73	142	42.5	30	334	89.9	11.5	399	0.377	9.5	16.1	6.26316	210	41.06	82.3	42.1	1.95487	5.13	5.14	378.85	155.73	1.2	0.998054	0.35	3.6	17.1	1.47	1.53	0.37	0.96	1.06	15.19	1.63	1.55	1.08	3.1	6.6	73.85
33	75036405	0	1	0	27.8852	5.7	3.9	1.3	0.4	0.13	0.02	3.92	125	36.6	31.9	341	93.6	11.3	200	0.213	10.7	16.3	3	153.846	32.52	69.1	41	1.68537	4.995	4.9788	335.234	176.536	0.8414	1.00325	5.5309	2.14	12.8	2.2	1.09	0.24	1.48	2.04	6.74	2.54	0.77	1.3	5.3	6.6	73.56
31	75234130	1	1	0	22.8329	12.8	10.6	1.3	0.6	0.09	0.09	4.48	129	37.6	28.7	342	83.8	13.9	388	0.334	8.6	16.6	8.15385	298.462	20.15	81.9	42.5	1.92706	2.39	5.62	567.38	718.87	0.75	0.425267	76.4	2.05	12.7	1.73	1.23	0.24	1.3	0.83	16.35	3.75	0.58	2.05	2.5	3.7	80.11
31	73873682	1	0	0	23.4375	7.2	5.7	1.2	0.2	0.02	0.01	4.41	125	36.6	28.3	341	83	12.3	145	0.211	14.5	16.6	4.75	120.833	7.38	81.2	47.1	1.72399	4.92	24.03	262.07	461.38	0.86	0.204744	1.44	1.64	13.6	1.31	1.27	0.2	1.4886	0.8817	4.6337	2.7096	1.0426	1.1728	1.9	6.2	76.37
17	75416607	0	0	0	25.0967	6.1	3.7	1.7	0.5	0.18	0.02	4.19	129	37.1	30.8	348	88.6	12.8	229	0.193	8.5	16.3	2.17647	134.706	2.2	66.3	37.4	1.77273	4.554	3.0555	570.64	171.508	1.2931	1.49043	13.8625	2.9	12.1	2.07	0.76	0.2	0.29	1.27	2.35	3.27	1.61	1.68	4.83	7.75	60.61
30	73971620	1	1	0	24.7518	10.2	9.3	0.7	0.2	0.03	0.01	4.49	128	37.2	28.6	345	82.8	11.6	226	0.249	11	16.1	13.2857	322.857	20.24	77.3	41	1.88537	5.2	2.2	621.84	177.13	1.13	2.36364	0.56	5.86	13.8	2.52	1.57	0.38	0.9906	1.4545	23.0481	2.6113	1.0035	1.6374	1.1	1.8	68.52
30	73971620	1	1	0	24.7518	10.2	9.3	0.7	0.2	0.03	0.01	4.49	128	37.2	28.6	345	82.8	11.6	226	0.249	11	16.1	13.2857	322.857	20.24	77.3	41	1.88537	5.2	2.2	621.84	177.13	1.13	2.36364	0.56	5.86	13.8	2.51	0.98	0.16	0.9962	1.4545	23.0481	2.6105	1.0195	1.6956	1.1	1.8	68.52
29	74964043	0	1	1	27.8876	5.5	4	1.1	0.3	0.06	0.02	3.9	124	35.6	31.9	350	91.3	12.6	208	0.171	8.2	16.1	3.63636	189.091	1	65.5	38.8	1.68814	4.94	2.19	229.93	150.67	0.8	2.25571	1.69	2.48	11.4	1.42	0.99	0.26	1.34	1.17	2.56	1.36	0.54	0.77	4.2	7.4	65.33
23	74878135	0	0	1	24.2585	8.4	5.7	1.9	0.6	0.12	0.05	4.47	131	39.4	29.4	334	88.2	12.1	382	0.257	6.7	15.7	3	201.053	1	74.8	40.8	1.83333	3.45	9.56	1762.77	603.51	1.95	0.360879	0.73	2.88	17.9	1.71	1.2	0.31	1.54	1.6	5.15	2.54	1.27	1.17	3.3	8.9	61
23	74878135	0	0	1	21.2585	8.4	5.7	1.9	0.6	0.12	0.05	4.47	131	39.4	29.4	334	88.2	12.1	382	0.257	6.7	15.7	3	201.053	1	74.8	40.8	1.83333	3.45	9.56	1762.77	603.51	1.95	0.360879	0.73	2.88	17.9	1.71	1.2	0.31	1.54	1.6	5.15	2.54	1.27	1.17	3.3	8.9	61
40	72500105	1	1	0	22.1893	10.9	8.6	1.6	0.6	0.04	0.03	5.01	141	42	28.2	337	83.9	13.3	314	0.247	7.8	16.6	5.375	196.25	16.6	76.5	46.8	1.63462	7.3	4.93	124.49	113.41	0.58	1.48073	0.32	1.815	12.2196	1.8322	1.2022	0.2747	2.58	0.53	4.56	2.78	2.62	2.43	2.1722	6.2577	76.8863
34	74661032	0	1	0	24.4503	9	6.5	2	0.3	0.14	0.04	4.81	138	41.5	28.8	334	86.3	12.2	354	0.302	8.5	15.7	3.25	177	5.11	80.5	45.7	1.76149	5.51	2.81	430.14	100.72	0.81	1.96085	1.69	3.06	13.9	1.02	1.13	0.29	1.297	1.2921	5.3314	6.2561	1.241	1.1772	3.2	5.8	83.85
28	20719692	0	1	0	21.2306	7.7	6.1	1.2	0.3	0.03	0.05	4.35	129	38.3	29.5	336	88	12.5	312	0.21	6.7	15.9	5.08333	260	14.69	81.1	47.7	1.70021	5.26	3.2	530.54	151.15	1.82	1.64375	0.41	2.8579	13.8909	1.9717	1.1422	0.2733	1.28	1.82	1.98	1.62	0.47	0.88	2.9	9.6	73.63
32	75361412	0	0	0	23.5568	7.9	6.2	1.4	0.2	0.05	0	5.03	135	41.8	26.9	324	83.2	12.7	325	0.311	9.5	16.2	4.42857	232.143	22.1	82	45.7	1.79431	4.21	1.8	367.01	153.41	1.4	2.33889	0.72	2.88	15.4	2.38	1.08	0.26	0.75	2.1	6.03	2.31	1.42	0.94	2.218	5.9648	67.07
30	1294298	1	0	1	21.7738	13.3	10.2	1.8	1	0.16	0.07	4.05	120	36.4	29.6	330	89.9	12.9	229	0.211	9.3	16.9	5.66667	127.222	60.1488	69.8	38.2	1.82723	4.4586	4.0231	654.962	214.131	0.8273	1.10825	21.8874	1.9433	11.6717	1.5484	1.2709	0.2709	4.39	0.24	4.83	0.1	4.28	2.33	2.4193	5.1536	72.3285
34	75076461	0	1	0	28.5156	6	2.8	2.3	0.6	0.22	0.04	4.33	111	34.7	25.7	321	80.3	16.3	251	0.249	9.9	17.3	1.21739	109.13	5.3	74.2	37	2.00541	4.2166	9.9995	834.735	244.733	1.2471	0.421681	1.188	3.07	17.5	2.24	1.11	0.19	0.96	0.97	3.35	2.31	3.77	0.86	3.9	8.5	70.26
32	74878741	1	1	1	28.0404	8.9	5.4	3	0.4	0.09	0.04	4.37	124	37.3	28.33	332	85.1	13	320	0.257	8	15.9	1.8	106.667	5	62.8	357	0.17591	6.6625	5.6535	362.257	169.9	1.2238	1.17847	6.3476	4.83	7.69	1.54	1.28	0.3	1.22	1.38	7.76	2.46	0.62	1.21	2.2625	5.7744	74.0025
32	75388493	0	1	0	20.3954	10.5	8	1.7	0.6	0.15	0.02	4.37	106	33.6	24.3	317	76.9	15.1	334	0.294	8.8	15.5	4.70588	196.471	48.4181	63.1	36.3	1.73829	2.08	0.93	1118.56	460.04	0.72	2.23656	14.71	2.1142	12.3671	1.4633	1.3143	0.2618	2.67	0.37	4	1.75	3.49	3.16	2.3207	5.6513	74.3726
34	73610621	1	1	0	23.7471	10.7	8	2.1	0.6	0.06	0.02	4.98	147	43.1	29.4	340	86.5	12.7	308	0.293	9.5	16.1	3.80952	146.667	17.68	66.6	37.3	1.78552	4.8362	3.2975	527.856	192.511	1.1094	1.46663	3.3217	2.27	15.7	1.33	0.91	0.23	1.28	1.6	2.99	2.37	1.01	1.4	4.6	8.7	80.96
31	75647644	0	1	0	21.83	9.9	6.2	2.8	0.6	0.28	0.04	4.96	146	44	29.4	331	88.7	12.9	268	0.219	8.2	16.6	2.21429	95.7143	1	82.1	49.8	1.64859	1.77	3.87	542.89	568.23	1.87	0.457364	24.94	2.97	12.4	0.72	1.26	0.2	1.44	0.32	2.57	0.89	3.61	2.12	1.1	4.6	67.6659
28	72086653	0	0	0	21.83	8.8	6.3	1.9	0.5	0.1	0.03	4.44	130	38.4	29.2	337	86.7	12.5	209	0.205	9.8	16.5	3.31579	110	16.07	69.7	38.9	1.79177	4.2191	4.2744	579.082	198.471	0.8218	0.987063	4.0173	1.9349	11.6807	1.5792	1.2291	0.2713	2.57	0.3	4.41	1.06	4.11	2.83	2.3593	5.5993	74.3934
34	73386985	1	1	0	24.4882	8.44	6.29	0.9	0.2	0.05	0.01	4.32	115	36.8	26.6	312	85.3	14.6	171	0.183	10.7	16.2	4.03247	190	1.05	71.2	41	1.73659	4.18	2.39	433.38	121.89	0.78	1.74895	1.49	1.71	14.9	2.17	0.9	0.22	1.3118	1.3554	3.9005	2.0072	3.2601	2.9111	0.6	4.6	75.48
25	75437579	0	1	0	28.3039	15.5	11.1	2.9	1	0.04	0.09	5.05	133.65	39.828	30.3	340	89.3	12.7	327	0.246	7.5	16.3	3.82759	112.759	6.6	80	44.8	1.78571	5.1064	7.1503	172.22	223.292	1.0962	0.714152	1.4982	3.27	11.5	1.39	1.62	0.34	1.1491	0.8535	22.5426	1.8646	1.212	1.3273	1.5824	7.3331	77.2269
29	75517241	1	1	0	25.6089	6.5	3.5	2.4	0.5	0.08	0.02	4.72	143	41.4	30.2	344	87.6	13	275	0.218	7.9	17	1.45833	114.583	9.27	75.5	46.5	1.62366	3.25	5.94	222.34	184.46	1.56	0.547138	1.14	1.78	11.5	1.6	0.93	0.19	1.09	1.21	4.13	2.64	1.99	3.39	2.44	9.35	81.1
30	75589182	0	1	0	26.2227	10.6	8.9	1.1	0.5	0.05	0.01	5.01	134	41.2	26.8	326	82.1	13.1	422	0.351	8.3	15.6	8.09091	383.636	7.17	78.4	45.3	1.73068	5.07	5.46	739.68	212.48	0.55	0.928571	0.32	1.68	14.5	2.38	1.2	0.41	2.46	0.23	2.62	1.39	3.79	2.7	1.85	6.12	73.9
28	75340716	0	0	0	23.6244	9.4	5.6	3.1	0.6	0.05	0.03	4.3	130	38.6	30.3	337	89.9	13.9	271	0.262	9.7	16.5	1.80645	87.4194	2.9	69.3	39.6	1.75	3.29	3.16	932.54	133.01	0.95	1.04114	1.67	2.1498	12.171	1.3946	1.226	0.254	2.66	0.73	6.27	2.81	4.63	14	4.9	7.5	72.46
30	76751117	0	1	0	25.3906	9.5	6	2.4	0.8	0.1288	0.0333	4.15	118	34.9	27.6827	332.8	84.1	12.9	332	0.243	7.516	16.115	2.5	138.333	8.8	67.8	39.1	1.73402	4.8488	3.7343	495.588	178.178	1.0927	1.29845	1.8523	2.31	12.3	2.05	1.1	0.21	1.19	1.4	4.48	2.8	0.73	1.33	1.6359	8.009	74.1743
26	73801964	1	1	0	26.3672	8.49	6.25	1.1	0.3	0.06	0.01	4.17	132	39.1	31.8	338	93.9	12.4	166	0.179	10.8	17.2	2.41685	150.909	2.3	65.7	37.3	1.76139	4.46	2.1	445.67	114.77	0.98	2.12381	1.13	2.2979	11.5986	1.5394	1.1495	0.2327	1.57	1.2093	4.2764	2.1065	0.8277	1.2022	2.2879	5.4288	74.3652
33	74996290	0	1	0	27.5482	13.2	8.9	3.3	0.8	0.18	0.05	4.64	135	40.9	29	329	88.1	13	282	0.253	9	17.1	2.69697	85.4545	1	69.7	37.1	1.87871	4.15	8.13	1055.17	257.85	1.43	0.510455	3.48	2.49	16.7	2.44	0.96	0.15	1.1282	1.2248	3.8072	5.8244	0.9674	1.2252	4.9	8.7	78.85
34	75862652	0	1	0	23.1911	6.5	5	1.2	0.3	0.04	0.01	4.67	137	40.8	29.3	335	87.3	12.5	288	0.29	10	16.1	4.16667	240	35.14	82.3	45.7	1.80088	6.88	5.01	298.91	229.92	1.44	1.37325	0.5	6.58	10.5	3.7	1.52	0.37	0.971	1.4243	15.3383	2.5345	1.2127	1.1874	2.09	7.08	74.2
30	75713416	0	1	0	22.0386	9.6	6.9	2.2	0.4	0.11	0.01	4.442	135.24	40.573	28.6	332	86.3	12.9	272	0.284	10.4	16.3	3.13636	123.636	25.19	75.6	46.9	1.61194	6.61	11.43	268.094	187.61	1.23	0.578303	0.32	2.02	12	1.7	1.22	0.25	1.47	0.14	3.1	0.11	1.65	2.02	1.1	4.5	75.3
38	2711943	1	1	1	24.3311	14.8	11.8	1.7	1.1	0.13	0.03	3.75	108	32.2	28.9	337	85.5	12.6	300	0.209	7	16.2	6.94118	176.471	119.31	60.8	34.8	1.74713	4.48	4.45	805.54	204.26	1.66	1.00674	1.86	5.17	14.09	2.16	1.3	0.34	0.9915	1.0495	5.6277	1.5485	2.9786	3.2369	0.5	3.5	71.96
34	4212221	1	1	0	23.7532	8.82	6.17	1.6	0.3	0.11	0.01	4.84	141	43.9	29.2	322	90.5	12	255	0.226	8.9	16	0	159.375	1.1	71.3	41.4	1.72222	6.4	7.26	168.71	285.35	1.27	0.881543	0.32	1.14	12.4	1.46	1.07	0.25	1.54	1.06	3.59	2.46	0.18	1.12	1.4	4.7	63.41
36	75848204	0	1	0	25.6885	5.7	3.5	1.7	0.4	0.03	0.01	4.66	133	40.2	28.5	330	86.3	15.6	197	0.225	11.4	16.4	2.05882	115.882	1	75.958	42.639	1.80406	3.07	1.81	593.71	278.58	1.01	1.69613	11.75	3.14	15.4	0.99	0.78	0.14	1.27	0.26	1.93	2.44	2.79	2.35	0.9	1.9	59.3
32	73784288	1	1	0	23.2306	9.9	7.3	2.2	0.4	0.09	0.01	4.42	137	39.5	31	348	89.3	11.8	289	0.291	10.1	15.8	3.31818	131.364	7.66	73.9	46.9	1.57569	7.88	1.77	308.43	126.49	1.18	4.45198	2.78	3.18	13.21	1.07	1.7	0.29	1.3121	0.8768	22.0163	1.76639	0.8902	1.1443	1.9	4.96	72.74
28	74833415	0	1	0	24.0696	6.5	4.9	1.3	0.2	0.09	0.01	4.74	121	39.9	25.5	303	84.1	13.3	352	0.274	7.8	15.8	3.76923	270.769	1	64.9	38.2	1.69895	7.18	11.39	236.64	416.81	0.82	0.630378	0.57	2.37	12.6	2.06	0.85	0.18	2.83	3.6	5.32	3.53	0.77	1.34	1.6	6.1	76.04
33	75442380	0	1	0	23.634	8.7	5.6	2.3	0.6	0.15	0.03	4.59	120	36.4	26.2	330	79.3	14.5	322	0.244	7.6	16	2.43478	140	4.3	72.9	47.2	1.54449	1.62	0.65	356.22	333.1	1.31	2.49231	11.54	2.3	10.39	2.2	1.27	0.28	0.74	0.27	2.11	2	1.95	5.17	3	8.05	70.17
38	75158274	1	1	1	23.2446	6.9	4.8	1.4	0.6	0.12	0.06	4.41	123	36.7	27.9	335	83.1	12.4	319	0.232	7.3	16.3	3.42857	227.857	12.4	79.9	36.6	2.18306	6.59	3.27	984.69	276.68	0.65	2.01529	0.32	2.39	16.3	1.68	1.04	0.23	0.96	0.9	3.58	1.69	0.07	0.94	5.9	7.8	69.78
28	75614073	1	1	0	25.542	10.1	6.7	2.5	0.6	0.31	0.05	4.13	125	37.6	30.1	331	90.9	12.2	370	0.342	9.3	15.7	2.68	148	3.99	77.5922	44.1	1.73111	6.64	3.6	369.18	183.69	0.61	1.84444	0.61	1.9984	11.9649	1.7613	1.1626	0.2347	1.3701	1.0797	4.6054	2.1323	1.2231	1.2179	2.9	7.7	76.13
34	75290190	1	1	1	22.9	11.1	7.3	2.6	0.9	0.28	0.04	4.23	108	32.9	25.5	328	77.7	14.791	316	0.248	7.9	15.9	2.80769	121.538	21.7	64.7	37.9	1.70712	4.9778	4.6558	544.432	178.324	1.0289	1.06916	22.1177	2.23	9.97	1.23	1.28	0.29	0.96	0.82	10.68	1.97	2.08	1.33	1.2	5.3	78.56
29	74485934	1	1	1	22.0604	6.1	4.3	1.3	0.4	0.07	0.02	4.34	129	38.9	29.7	332	89.5	12.8	269	0.275	10.2	16.2	3.30769	206.923	2.62	76.8	44.4	1.72973	4.7	9.35	245.33	283.21	1.42	0.502674	10.27	2.4192	12.4337	1.4756	1.158	0.2368	1.3931	1.0886	3.9487	2.197	1.0267	1.1134	1.7	7.4	64.9
37	75475749	0	1	0	23.9512	8.8	6.12	1.6	0.2	0.16	0.01	4.39	128	40.3	29.1	318	91.7	12.5	330	0.287	8.7	15.7	4.19287	206.25	1.13	68.9	40.4	1.70545	5.83	2.55	306.19	66.08	1.08	2.28627	0.32	2.67	11.6	1.21	1.03	0.24	2.32	1.93	4.09	5.24	3.34	1.14	2.02	6.01	80.43
35	74272558	0	1	0	26.7653	5.7	3.4	1.7	0.3	0.27	0.06	4.32	127	38.9	29.5	328	90	13.4	263	0.25	9.5	17.8	2	154.706	1	76.6	42.8	1.78972	5.11	5	631.36	285.12	0.66	1.022	0.32	2.0845	12.2849	1.8235	1.2406	0.2602	1.22	0.15	3.57	1.92	1.7	0.87	2.24	5.5	68.89
42	73328111	1	1	0	24.4585	9.7	8.1	1.3	0.3	0.07	0.01	4	104	33.3	26	313	83.1	14.3	234	0.241	10.3	16.2	6.23077	180	13.69	81.3	43.7	1.86041	6.07	3.38	2017.02	323.32	0.93	1.79586	0.97	3.77	16.5	2.77	1.15	0.31	0.48	1.79	6.52	1.71	1.16	12.22	0.4	3.9	60.85
32	75368910	0	1	0	20.7031	6.5	4.3	1.6	0.5	0.1	0.02	3.83	119	34.2	31.2	349	89.4	12.2	197	0.204	10.3	16.5	2.6875	123.125	2	63.5	38.2	1.6623	5.0373	4.4517	671.52	177.256	0.8167	1.13155	7.1988	1.9333	11.776	1.5069	1.1701	0.2694	1.82	0.78	4.09	2.09	3.72	2.15	0.4	1.9	69.41
40	75015683	1	1	0	26.021	14.7	10.8	2.6	1	0.29	0.04	4.26	125	38.8	29.3	321	91.2	12.5	407	0.281	6.9	16.2	4.15385	156.538	10	70.3	37.9	1.85488	5.2103	5.4453	936.902	214.004	1.1623	0.956844	3.0604	3.28	16.22	1.9	1.02	0.28	1.28	1.93	8.89	1.119	0.13	0.16	3.9	7	67.93
28	73729216	1	1	0	24.1808	12.3	9.7	1.9	0.5	0.09	0.06	4.19	123	36.6	29.3	336	87.2	13.2	403	0.316	7.9	16.1	5.10526	212.105	8.56	77.1	42.9	1.7972	5.82	31.45	182.32	790.09	1.57	0.185056	1.89	3	15.8	1.11	1.03	0.41	1.2437	1.0249	6.3282	2.4256	1.1082	1.1192	1.8	9.1	68.59
29	20721511	0	1	1	23.9663	9.35	6.37	2.1	0.3	0.31	0.02	5.02	148	43.7	29.4	338	87	11.7	219	0.196	9	16	1.91994	104.286	1	75.192	42.623	1.77522	5.51	6.58	135.04	420.66	1	0.837386	0.32	3.65	17.1	2.44	0.52	0.15	1.02	0.52	2.91	1.35	1.36	0.97	3	5.6	81.19
33	74517383	1	1	1	25.2517	6.9	4.1	2.3	0.4	0.03	0.01	4.55	135	40.1	29.5	335	88.1	11.9	384	0.385	10.3	16.2	1.78261	166.957	9.34	70	44	1.59091	6.9935	8.5218	264.85	178.288	1.182	0.82066	12.7713	2.35	10.7	0.62	0.91	0.16	2.36	1.68	3.7	2.78	2.53	1.57	2.8	7.8	74.59
44	75214228	0	1	0	27.7887	8.56	6.28	0.7	0.3	0.07	0.01	4.06	127.13	39.2	25.8733	302	82.914	14.175	345	0.255	7.4	16.1	10.2204	492.857	8.7	67.3	38.5	1.74805	6	1.51	513.98	298.58	0.45	3.97351	0.32	1.26	11.2	1.15	0.98	0.26	1.48	1.17	5.48	2.21	0.77	1.6	2.9	5.7	67.81
26	74757845	1	1	1	24.7638	10.6	8.9	1.2	0.5	0.07	0.02	4.63	128	38.3	27.6	333	82.7	13.4	270	0.235	8.7	17.3	7.41667	225	6.04	76.289	42.964	1.77989	6.34	7.08	212.67	255.49	0.78	0.89548	1.52	3.85	13	1.71	1.46	0.44	0.88	1.13	5.98	2.19	0.71	1.14	2.7	9.1	64.44
40	74917140	1	1	0	21.5547	10.7	8	1.8	0.8	0.06	0.02	4.28	120	36.1	28	332	84.4	14.6	411	0.283	6.9	15.9	4.44444	228.333	7.4	64.4	39.3	1.63868	5.4714	3.2861	429.907	192.514	1.2371	1.66501	11.2312	3.59	9.54	0.66	1.21	0.27	1.34	1.27	4.54	2.29	0.93	1.26	4.2	8	73.81
32	74375844	0	1	0	25.4028	18.4	14.9	1.3	2.2	0.02	0.06	4.79	138	40.4	28.7	341	84.3	12.2	307	0.231	7.5	16.6	11.4615	236.154	128.8	74.4	44.6	1.66816	5.71	5.05	688.4	147.3	2.3	1.13069	3.8	4.4	11.4	1.62	1.59	0.4	0.07	1.18	45.27	1.67	3.11	7.02	2.2	7.7	58
36	75262168	1	1	0	26.2985	15.2	12.6	1.7	0.9	0.08	0.02	4.21	119	35.6	28.2	333	84.6	13.3	299	0.309	10.3	15.9	7.41176	175.882	160	72.3	40	1.8075	4.445	3.7844	615.776	164.593	1.0929	1.17456	25.6234	2.54	9.43	5.8	1.12	0.28	1.3	1.22	29.46	4.08	2.68	1.19	6.6	7.6	70.26
34	8664333	0	0	0	24.0372	7.1	4.5	2	0.3	0.26	0.01	4.07	123	36.7	30.2	335	90.2	11.8	231	0.209	9.1	15.7	2.25	115.5	1	73.5	41.2	1.78398	3.32	2.01	408.2	187.93	0.72	1.65174	8.43	3.49	13.8	0.84	1.07	0.29	1.54	1.82	3.46	2.29	0.39	1.3	2.5	10	75.96
35	74581657	0	1	0	23.0887	8.1	5.9	1.7	0.4	0.03	0.02	4.66	143	42.9	30.6	332	92.1	12.5	253	0.25	9.9	15.7	3.47059	148.824	5.27	82.2	46.6	1.76395	3.81	1.48	343.71	76.21	1.95	2.57432	1.22	2.8989	13.2494	1.6214	1.2117	0.2489	1.2513	0.8279	4.1751	6.683	1.9674	1.8671	3	7.2	53.8
32	8028169	0	0	0	23.6234	9.3	6	2.6	0.6	0.06	0.06	3.95	127	36.6	32.2	348	92.6	12.8	207	0.169	8.1	15.8	2.30769	79.6154	1	75.7	45	1.68222	3.12	4.05	450.66	809.48	1.41	0.77037	49.4	2.3884	13.0155	1.5853	1.1828	0.2565	3.28	1.85	5.75	3.51	4.48	15.01	1.9	5.6	68
31	73922817	1	1	0	24.4956	12.5	10.2	1.3	0.9	0.11	0.08	5.42	111	35.1	20.4	315	78.919	16.3	338	0.31	9.2	16.6	7.84615	260	123.34	77	42	1.83333	3.25	4.04	339.21	3.98	0.79	0.804455	3.98	3.81	14.8	2.11	1.67	0.38	1.37	0.32	51.21	3.37	2.71	2.79	0.4	5.4	64.3
35	1299311	1	1	1	24.4646	8.3	6.4	1.4	0.4	0.09	0.02	4.33	130	38.6	30	337	89.1	11.7	262	0.229	8.8	16.2	4.57143	187.143	15.82	71.6	42	1.70476	13.87	28.47	471.24	472.91	1.32	0.487179	1.64	2.94	12.6	0.77	0.94	0.18	1.11	0.26	5.93	2.68	2.79	2.11	2.5	4	66.7
31	72795185	1	1	0	21.6041	8.6	6.13	1	0.6	0.04	0.02	4.12	133	38.4	32.2	346	93.2	12.5	205	0.177	8.6	16.2	6.14404	205	40.75	71.3	41.2	1.73058	4.95	4.27	245.11	183.26	0.68	1.15925	0.54	1.17	12.7	1.43	1.11	0.29	2.89	3.45	6.21	4.85	3.93	5.53	2.43	1.47	55.81
28	72795185	1	1	0	21.6041	8.6	6.13	1	0.6	0.04	0.02	4.12	133	38.4	32.2	346	93.2	12.5	205	0.177	8.6	16.2	5.12906	205	40.75	75.1	42.8	1.75467	3.47	14.61	283.4	1480.94	1.09	0.237509	0.96	1.33	14.2	1.64	1.11	0.38	0.65	0.27	5.13	7.8	2.28	5.65	2.43	10.47	55.81
29	75075013	1	1	0	28.3447	9.7	5.5	3.8	0.3	0.11	0.01	4.5322	150	43.199	28.3	333	85.1	12.9	273	0.291	10.7	16.5	1.44737	71.8421	1.27	79.7	48.4	1.64669	6.41	4.35	194	140.18	0.36	1.47356	1.26	1.72	11.4	2.01	1.22	0.27	1.54	1.82	3.84	3.21	1.82	1.3	3.5	4.3	70.07
30	71930462	0	0	0	20.0288	10	6.5	2.8	0.5	0.1	0.02	4.05	122	36.3	30.2	337	98.7	12.4	310	0.272	8.8	15.9	2.32143	110.714	30.51	81.9	41.1	1.9927	3.51	14.23	597.63	251.18	1.22	0.246662	6.95	2.3286	12.1919	1.4087	0.97	0.18	1.5022	1.1682	4.0313	2.6616	1.3998	1.1174	2.1	6.1	72.58
29	73245871	0	1	0	24.7969	11.9	8.5	2.8	0.5	0.08	0.02	4.86	143	42.6	29.3	335	87.7	11.7	290	0.286	9.9	15.8	3.03571	103.571	9.25	74.7	40.6	1.8399	5.06	15.25	852.1	142.63	1.66	0.331803	0.68	3.71	12.9	1.86	1.29	0.33	1.2	0.02	5.91	1.99	0	1.28	2.5	6.48	74.63
34	73289537	0	0	0	23.2653	10.5	7.3	2.6	0.4	0.13	0.01	4.22	122	36.3	29	327	88.6	13.1	276	0.228	8.3	15.6	2.80769	106.154	15.56	69.8	40.9	1.7066	2.5	3.8	263.73	848.01	1.46	0.657895	32.45	3.49	10.1	1.36	1.3	0.28	0.12	0.33	1.53	0.27	0.4	0.59	1.77	5.95	74.19
33	74725388	1	0	0	23.4375	8.1	5.9	1.8	0.3	0.06	0.01	5.06	147	44.6	29.1	330	88.1	11.7	390	0.327	8.4	15.5	3.27778	216.667	7.12	80.2	46.2	1.73593	3.82	2.71	388.08	356.21	1.2	1.40959	20.57	2.78	13.3	1.75	1.12	0.24	1.41	1.82	6	2.54	0.47	1.35	2.5	7	66
35	73377837	0	1	0	26.8923	8.8	5.5	2.5	0.5	0.17	0.03	4.16	127	38.4	30.7	332	92.4	11.7	277	0.297	10.7	15.6	2.2	110.8	5.9	68.6	39.2	1.75	4.0287	4.144	591.126	162.111	1.1847	0.972177	3.1477	2.59	11.4	2.26	1.05	0.24	1.28	1.6	1.89	1.76	0.69	1.17	3.8	8.9	71.19
30	72818343	1	1	0	23.4375	12.2	8.6	1.9	1.4	0.22	0.07	4.28	120	37.2	28.1	324	86.9	12.5	383	0.3	7.8	16.5	4.52632	201.579	41.76	74.218	41.9	1.79554	3.21	12.82	224.45	237.75	1.01	0.25039	5.6	5.74	26.8	1.07	0.96	0.33	1.61	1.71	7.98	3.11	1.09	1.6	4	8.3	65.15
31	74372018	0	1	0	24.9054	8.9	5.8	2.3	0.5	0.2	0.05	4.56	130	39	28.6	334	85.7	11.8	373	0.262	7	16	2.52174	162.174	2.73	82.4	43.8	1.88128	6.48	17.89	470.03	1425.2	1.76	0.362214	1.02	4.46	15.3	2.56	0.96	0.21	0.9603	1.4341	5.0475	2.1858	0.9785	1.1826	2.4	6	67.2
35	75473161	0	0	0	23.5102	9.2	6.7	1.8	0.5	0.12	0.06	4.41	119	37.3	26.9	318	84.6	13.8	360	0.26	7.2	15.9	3.72222	200	6.87	74.4	49.9	1.49098	6.3	3.33	210.69	150.18	0.85	1.89189	0.32	2.1651	12.2143	1.754	1.2265	0.2365	1.43	0.45	4.12	2.03	3.13	8.41	1.41	4.03	75.07
39	75870741	0	1	0	24.1335	9	6	2.4	0.5	0.05	0.02	4.09	116	35.1	28.3	329	85.9	12.3	313	0.306	9.8	16.6	2.5	130.417	5.32	80.5	42.3	1.90307	15.82	28.98	507.18	571.68	1.46	0.545894	2.6	3.66	17.2	1.64	0.97	0.21	1.1133	1.0693	4.3917	2.3458	1.3082	1.2616	0.4	4.1	75.2
35	1285716	1	1	1	22.0317	12.7	10.4	1.7	0.5	0.1	0	3.91	112	34.1	28.6	328	87.2	13.5	309	0.315	10.2	16.4	6.11765	181.765	32.3	80.9	44.4	1.82207	4.74	9.61	186.46	254.54	0.95	0.493236	1.72	3.59	13.6	1.71	1.69	0.21	2.67	0.37	3.1	0.68	3.95	2.56	2.1	5.6	68.03
35	74347555	1	1	0	28.0957	9.4	6.7	2	0.6	0.12	0.04	4.6	139	40.6	29	344	88.4	12.8	286	0.245	9	16.4	3.35	143	32.17	77.6	45.7	1.69803	6.69	2.27	167.33	132.25	0.89	2.94714	0.32	3.22	13.2	1.27	1.55	0.41	1.04	1.15	7.45	3.3	2.13	1.82	3.3	6	71.67
34	74603132	1	1	0	25.136	8.5	5.3	2.5	0.5	0.08	0.03	4.76	140	40.2	29.4	347	84.6	13.6	224	0.117	7.9	16.4	2.12	89.6	15.44	74.6	41.5	1.79759	1.48	1.4	194.91	431.94	0.98	1.05714	0.32	2.9	12.9	3.81	1.22	0.16	1.1681	1.3229	11.7293	2.2814	2.6993	2.4124	3.5	11.1	73.23
41	75664190	0	1	0	22.8928	8.9	6.24	1.7	0.2	0.12	0.01	4.29	132	39.6	30.7	333	92.2	12.6	296	0.3	10.1	16.4	4.35468	174.118	2.16	75.3	43.3	1.73903	4.72	3.61	152.39	153.83	1.66	1.30748	0.63	3.54	15.8	3.02	1.14	0.32	1.0205	1.5647	7.819	6.3557	2.5685	3.8779	2.7	8.3	56.8
35	92234309	1	1	0	25.3468	10.7	7.8	2	0.7	0.06	0.06	4.79	132	39.6	27.6	334	82.7	15.3	385	0.297	7.7	16.1	3.9	192.5	28.19	80.6	46.1	1.74837	8.78	23.92	1720.35	652.54	0.74	0.367057	1.12	3.12	12.1	1.58	1.4	0.43	3.1	0.44	6	0.04	4.28	3	3.1	5.1	65.19
49	75417266	0	1	0	24.0357	9.2	6.39	2	0.4	0.1	0.03	4.79	144	42.4	30.1	340	88.6	13.8	237	0.181	7.7	16.4	2.52849	118.5	2.33	70.9	44.6	1.58969	22.95	7.47	394.25	40.94	0.79	3.07229	0.53	1.96	9.69	0.93	1.24	0.28	0.96	1.58	2.08	1.47	0.58	0.47	2.3	4.5	61.52
26	74018925	0	1	0	24.7485	7.7	4.5	2.6	0.4	0.07	0.02	4.94	145	42.3	29.4	343	85.7	12.5	330	0.281	8.5	15.7	1.73077	126.923	10.69	80.1	45.5	1.76044	4.8	2.27	350.965	97.08	1.01	2.11454	0.56	3.13	15.9	0.9	1.42	0.42	1.6226	1.1348	7.6964	2.5588	1.1716	1.1208	1.8	5.7	64
36	71716515	0	1	0	25.7265	8.3	4.8	2.9	0.4	0.1	0.2	4.71	129	39.7	27.3	324	84.3	12.1	266	0.272	10.2	16	1.65517	91.7241	13.06	77.9	43.4	1.79493	3.57	3.03	257.5	587.86	1.64	1.17822	13.86	2.2	16.6	0.83	1.29	0.36	0.96	1.78	2.17	1.29	0.93	1.44	3.1	6.3	66.04
32	8165121	1	1	0	27.8852	7.3	4.7	2.2	0.3	0.12	0.01	4.5	140	42.4	31.1	330	94.2	12.2	268	0.299	8.7	15.9	2.13636	121.818	2.45	74.6	42.9	1.73893	2.93	1.33	135.85	219.75	1.13	2.20301	1.89	2	13.7	0.83	0.99	0.35	2.91	5.33	7.16	6.74	4.62	4.85	2.47	6.43	54.41
34	74761986	0	1	0	24.7	7.2	5.1	1.5	0.5	0.05	0.06	4.07	119	35.2	29.2	338	86.3	11.9	341	0.274	8	17	3.4	227.333	1	77.9	45.3	1.71965	2.2	2.67	230.13	478.03	1.07	0.82397	45.8	2.34	13.8	1.95	0.92	0.22	1.0205	1.5647	7.819	6.3557	2.5685	3.8779	3.6	5.8	76.48
26	74810886	1	1	1	22.4	20.1	18.5	1.3	0.1	0.14	0	5.19	149	46.7	28.6	319	89.8	12.1	353	0.314	8.9	15.9	14.2308	271.538	3.65	83.5	46.6	1.79185	12.55	32.19	222.11	821.83	0.58	0.389873	1.58	2.98	15.6	2.65	1.18	0.27	1.28	0.94	3.1	2.54	1.01	1.45	3.1	11.3	51.33
28	74304081	0	0	0	23.9	5.7	3.7	1.6	0.3	0.05	0.01	4.52	129	38.1	28.5	338	84.3	12.3	263	0.243	9.2	16	2.3125	164.375	1	76.3	43.3	1.76212	7.38	2.91	404.29	188.62	0.96	2.53608	0.71	2.86	14	1.22	0.85	0.19	1.6344	1.3091	51.0145	10.2444	2.6891	3.779	1.5	6.3	71.3
31	73864455	0	0	0	23.8	8.7	6.2	2	0.4	0.12	0.03	4.56	146	40.8	31.9	357	89.5	11.9	250	0.234	9.3	15.8	3.1	125	2.71	75.9	45.1	1.68293	4.65	6.53	198.1	409.95	1.31	0.712098	0.32	1.75	13.6	2.36	1.11	0.31	2.58	0.53	4.56	2.78	2.62	2.43	2.4	6.8	74.19
44	75214228	0	1	0	27.7887	4.1	3	0.7	0.3	0.07	0.01	4.06	130	37.5	19	302	88	12.3	345	0.255	7.4	16.1	4.28571	492.857	8.7	67.3	38.5	1.74805	10.7	0.93	663.37	144.16	0.45	11.5054	0.82	1.26	11.2	1.15	0.98	0.26	1.48	1.17	5.48	2.21	0.77	1.6	2.9	5.7	67.81
33	74903893	0	1	0	28.7109	8	5	2.4	0.5	0.1	0.03	4.23	120	36.6	28.4	327	86.7	13.6	217	0.196	9	17.3	2.08333	90.4167	3.1	72.7	40.5	1.79506	5.1684	5.8053	657.578	214.753	1.2889	0.89029	2.934	2.88	14.8	1.11	1.13	0.25	1.34	1.49	3.46	2.13	1.01	1.08	6.1	9	67.44
30	74885425	1	1	1	21.3333	10.3	7.2	2.2	0.6	0.16	0.05	4.01	112	34.3	28	327	85.4	13.2	344	0.267	7.8	16.2	3.27273	156.364	3.76	64.4	38.6	1.66839	1.14	0.3	480.24	521.88	0.85	3.8	21.09	1.61	11.2	1.34	0.9	0.25	1.48	1.82	5	3.01	1.09	1.6	3.5	6.3	80.3
35	01244872	0	1	0	29.34	10.3	6.1	3.5	0.6	0.07	0.07	4.9	127	40.4	26	315	82.5	14.3	375	0.284	7.6	16	1.74286	107.143	3.61	69.6	39.6	1.75758	4.88	3.12	478.94	181.94	0.9	1.5641	0.32	2.76	14.4	1.42	1.17	0.27	1.22	1.82	6.74	4.22	0.62	1.6	3.6	5.2	79.89
28	01248308	0	1	0	34.049	7.5	4.4	2.5	0.6	0.08	0.04	4.43	125	37.3	28.2	335	84.1	13.4	278	0.209	7.5	16.4	1.76	111.2	7.85	68.2	37.4	1.82353	6.9935	8.5218	264.85	178.288	1.182	0.82066	12.7713	2.66	16.4	1.14	1.27	0.25	1.28	1.49	6.94	2.54	0.69	2.06	5.9	6.2	72.85
30	75047092	1	1	0	29.6068	11.9	7.4	3.6	0.7	0.2	0.06	4.34	123	37.6	28.4	328	86.7	12.6	352	0.291	8.3	16	2.05556	97.7778	12.8	74.9	42.2	1.77488	6.48	17.89	470.03	1425.2	1.76	0.362214	1.02	3.38	13.8	2.03	1.21	0.34	1.54	2.04	12.14	2.91	1.27	1.26	3.4	6	74.63
[truncated: 16 more columns]

## Sheet: 25 patients
Group	bacteria infection	CD3CD4	FIB
0	1	580	5.08
1	0	355	4.95
0	0	632	4.68
1	1	827	4.61
0	0	380	3.21
0	0	916	2.21
0	0	595	3.72
1	0	546	4.15
0	0	532	4.82
0	0	108	4.81
1	0	804	5.22
0	0	754	3
1	0	528	3.99
0	0	502	3.44
0	0	607	2.77
0	0	600	2.37
0	0	421	2.76
0	0	218	3.14
0	0	957	4.78
0	0	743	4.78
0	0	979	4.95
1	1	882	3.98
0	0	732	4.52
0	0	671	2.95
1	0	420	6.42
